# Supplementary material for: Does elevated glucose metabolism correlate with higher cell density in Neurofibromatosis type 1 associated peripheral nerve sheath tumors?
Source: PLoS One. 2017 Dec 5;12(12):e0189093. doi: 10.1371/journal.pone.0189093 (PMC5716584; doi:10.1371/journal.pone.0189093)
Supplement: S1 File — (XLSX) [file pone.0189093.s001.xlsx]

## Sheet: Tabelle1
Patient Nr	Lesion Nr	Age	Sex (0=female, 1=male)	CTSUVmax	CTSUVmean	CTLiverSUVmax	CTLiverSUVmean	MRSUVmax	MRSUVmean	MRLiverSUVmax	MRLiverSUVmean	MRADCmax	MRADCmin	MRADCmean
1	1	22	1	1.4	0.8	3.2	2.2	1	0.6	1.9	1.5	2150	2021	2086
1	2	22	1	1.4	0.9	3.2	2.2	1.1	0.8	1.9	1.5	2050	2001	2025
2	3	21	1	5.6	3.6	2.2	1.5	2.8	2.3	1.3	0.9	2412	1352	1728
2	4	21	1	1.3	0.7	2.2	1.5	0.8	0.6	1.3	0.9	1924	1560	1722
2	5	21	1	2.1	1.3	2.2	1.5	1.7	1.4	1.3	0.9	2184	1602	1841
2	6	21	1	1.2	0.8	2.2	1.5	0.9	0.8	1.3	0.9	2207	1241	1923
2	7	21	1	1.3	0.7	2.2	1.5	1.1	0.8	1.3	0.9	2276	1538	1948
3	8	22	1	2.2	1.6	2.5	1.7	0.9	0.7	1.5	1.1	2486	2219	2360
3	9	22	1	1.9	1.3	2.5	1.7	0.7	0.6	1.5	1.1	2615	1953	2439
3	10	22	1	1.7	1.1	2.5	1.7	0.8	0.6	1.5	1.1	2560	2151	2434
3	11	22	1	1.6	1.1	2.5	1.7	0.7	0.6	1.5	1.1	2380	1934	2214
3	12	22	1	1.6	1.2	2.5	1.7	0.8	0.6	1.5	1.1	2601	1638	2397
4	13	18	0	1.7	1.6	2.3	1.7	1.1	0.9	1.3	1.1	2280	1231	1473
4	14	18	0	1.3	1	2.3	1.7	0.6	0.5	1.3	1.1	1871	1149	1531
5	15	17	1	7.2	4.6	1.9	1.5	3.2	2	1.4	1.2	2047	1073	1822
5	16	17	1	2.5	0.8	1.9	1.5	1.5	0.8	1.4	1.2	1976	1400	1698
5	17	17	1	1.5	0.8	1.9	1.5	1.3	0.6	1.4	1.2	1972	1553	1723
5	18	17	1	0.9	0.6	1.9	1.5	1.4	0.8	1.4	1.2	2036	1802	1918
5	19	17	1	1.3	0.7	1.9	1.5	0.9	0.6	1.4	1.2	2047	1590	1943
6	20	7	0	0.8	0.6	1.8	1.3	0.6	0.4	1	0.8	2472	2027	2275
6	21	7	0	1.4	0.8	1.8	1.3	1	0.5	1	0.8	1779	1611	1696
6	22	7	0	0.8	0.7	1.8	1.3	0.7	0.6	1	0.8	1898	1677	1817
7	23	18	0	3.6	2.5	2	1.6	1.7	1.1	1	0.7	1931	1320	1711
8	24	14	0	2.3	1.8	3.2	2.5	1	0.8	3.2	2.5	1889	1697	1779
8	25	14	0	1.8	1.4	3.2	2.5	0.9	0.7	3.2	2.5	1769	1633	1695
8	26	14	0	1.5	1.2	3.2	2.5	0.7	0.5	3.2	2.5	1936	1771	1850
8	27	14	0	1.8	1.4	3.2	2.5	0.9	0.7	3.2	2.5	2024	1560	1819
9	28	15	0	2	0.7	2.8	1.7	0.6	0.4	1.1	0.7	2397	1711	2054
9	29	15	0	0.9	0.5	2.8	1.7	0.6	0.3	1.1	0.7	2366	1873	2133
10	30	16	1	5.2	4	2.6	1.7	3.5	2.6	1.9	0.9	1854	1492	1633
10	31	16	1	4.5	2.5	2.6	1.7	2.5	1.4	1.9	0.9	1830	1182	1467
10	32	16	1	3.5	2.1	2.6	1.7	3	2	1.9	0.9	1847	1413	1578
11	33	6	0	1.2	1	1	0.9	0.6	0.5	0.8	0.7	2047	2047	2047
11	34	6	0	0.6	0.5	1	0.9	0.3	0.3	0.8	0.7	2047	1356	1859
12	35	18	1	0.8	0.6	3.1	1.9	0.3	0.2	1.7	1.4	2047	2022	2044
12	36	18	1	0.7	0.4	3.1	1.9	0.6	0.4	1.7	1.4	2047	1979	2034
12	37	18	1	1.4	0.8	3.1	1.9	1.1	0.6	1.7	1.4	2047	1998	2045
12	38	18	1	2.2	1.2	3.1	1.9	0.7	0.6	1.7	1.4	2047	1447	1980
12	39	18	1	1.4	0.5	3.1	1.9	0.9	0.7	1.7	1.4	2047	1816	2016
